# Supplementary material for: Complement System Proteins in the Human Aqueous Humor and Their Association with Primary Open-Angle Glaucoma
Source: J Pers Med. 2023 Sep 19;13(9):1400. doi: 10.3390/jpm13091400 (PMC10532607; doi:10.3390/jpm13091400)
Supplement: Supplementary file 1 [file jpm-13-01400-s001.zip]

Archive with 2 entries (2 files):
- Supplementary File 1- Patient Data.csv
- Supplementary File 2- Raw Protein Data.csv
