# Supplementary material for: Complement System Proteins in the Human Aqueous Humor and Their Association with Primary Open-Angle Glaucoma
Source: J Pers Med. 2023 Sep 19;13(9):1400. doi: 10.3390/jpm13091400 (PMC10532607; doi:10.3390/jpm13091400)
Supplement: Supplementary file 1 [file jpm-13-01400-s001.zip › Supplementary File 1- Patient Data.csv]

Sample.ID	Sex	Age	Race	Ethnicity	C or G	PSD	VFI	Disc.area..mm2.	Cup.area..mm2.	Cup.volume..mm3.	CD.Area.ratio	Mean.Cup.Depth..mm.	max.cup.depth..mm.
AH001	M	59	White	Not Hispanic	Cataract	NA		NA	NA	NA	NA	NA	NA
AH003	F	48	White	Not Hispanic	Cataract	NA		NA	NA	NA	NA	NA	NA
AH005	M	69	White	Not Hispanic	Cataract	NA		NA	NA	NA	NA	NA	NA
AH007	F	73	Black	Not Hispanic	Cataract	14.3	0.51	NA	NA	NA	NA	NA	NA
AH010	F	49	Black	Not Hispanic	Cataract	NA		NA	NA	NA	NA	NA	NA
AH011	F	62	Black	Not Hispanic	Cataract	NA		NA	NA	NA	NA	NA	NA
AH012	M	62	White	Not Hispanic	Cataract	NA		NA	NA	NA	NA	NA	NA
AH013	F	70	White	Not Hispanic	Cataract	NA		NA	NA	NA	NA	NA	NA
AH021	F	65	White	Not Hispanic	Cataract	NA		NA	NA	NA	NA	NA	NA
AH022	F	56	Black	Not Hispanic	Cataract	NA		NA	NA	NA	NA	NA	NA
AH023	F	62	Black	Not Hispanic	Cataract	NA		NA	NA	NA	NA	NA	NA
AH024	M	68	White	Not Hispanic	Cataract	NA		NA	NA	NA	NA	NA	NA
AH025	F	82	Black	Not Hispanic	Cataract	NA		NA	NA	NA	NA	NA	NA
AH026	M	55	White	Not Hispanic	Cataract	NA		NA	NA	NA	NA	NA	NA
AH027	M	56	White	Not Hispanic	Cataract	NA		NA	NA	NA	NA	NA	NA
AH030	F	72	White	Not Hispanic	Cataract	NA		NA	NA	NA	NA	NA	NA
AH031	M	59	White	Not Hispanic	Cataract	NA		NA	NA	NA	NA	NA	NA
AH032	F	68	Black	Not Hispanic	Cataract	NA		NA	NA	NA	NA	NA	NA
AH034	F	48	White	Not Hispanic	Cataract	NA		NA	NA	NA	NA	NA	NA
AH035	F	63	Black	Not Hispanic	Cataract	NA		NA	NA	NA	NA	NA	NA
AH037	F	73	White	Not Hispanic	Cataract	NA		NA	NA	NA	NA	NA	NA
AH038	F	74	White	Not Hispanic	Cataract	NA		NA	NA	NA	NA	NA	NA
AH040	M	57	Black	Not Hispanic	Cataract	NA		NA	NA	NA	NA	NA	NA
AH041	F	58	Black	Not Hispanic	Cataract	NA		NA	NA	NA	NA	NA	NA
AH043	F	50	Black	Not Hispanic	Cataract	NA		NA	NA	NA	NA	NA	NA
AH044	M	76	White	Not Hispanic	Cataract	NA		NA	NA	NA	NA	NA	NA
AH047	M	74	Black	Not Hispanic	Cataract	NA		NA	NA	NA	NA	NA	NA
AH049	F	78	Black	Not Hispanic	Cataract	NA		NA	NA	NA	NA	NA	NA
AH056	M	79	White	Not Hispanic	Cataract	NA		NA	NA	NA	NA	NA	NA
AH059	F	66	Black	Not Hispanic	Cataract	NA		NA	NA	NA	NA	NA	NA
AH061	F	67	Black	Not Hispanic	Cataract	NA		NA	NA	NA	NA	NA	NA
AH063	M	65	White	Not Hispanic	Cataract	NA		NA	NA	NA	NA	NA	NA
AH064	F	70	Black	Not Hispanic	Cataract	NA		NA	NA	NA	NA	NA	NA
AH066	F	52	Black	Not Hispanic	Cataract	NA		NA	NA	NA	NA	NA	NA
AH068	M	78	White	Not Hispanic	Cataract	NA		NA	NA	NA	NA	NA	NA
AH573	M	72	Black	Not Hispanic	Cataract	1.02	1.00	NA	NA	NA	NA	NA	NA
AH583	M	83	White	Not Hispanic	Cataract	1.89	0.94	NA	NA	NA	NA	NA	NA
AH587	F	64	Black	Not Hispanic	Cataract	NA		1.36	0.11	0.01	0.08	0.16	0.48
AH588	F	54	Black	Not Hispanic	Cataract	NA		NA	NA	NA	NA	NA	NA
AH590	M	82	Black	Not Hispanic	Cataract	NA		1.9	0.01	0	0.01	0.06	0.22
AH591	F	56	Black	Not Hispanic	Cataract	NA		NA	NA	NA	NA	NA	NA
AH593	F	81	Black	Not Hispanic	Cataract	NA		1.89	0.56	0.13	0.29	0.3	0.71
AH594	M	79	Black	Not Hispanic	Cataract	NA		1.93	0.68	0.17	0.35	0.29	0.94
AH595	F	55	Black	Not Hispanic	Cataract	NA		1.57	0.49	0.11	0.32	0.29	0.61
AH596	M	76	Black	Not Hispanic	Cataract	NA		2.34	0.19	0.02	0.08	0.19	0.46
AH597	F	76	Black	Not Hispanic	Cataract	6.35	0.9	2.52	0.19	0.01	0.08	0.09	0.24
AH599	F	64	Black	Not Hispanic	Cataract	NA		NA	NA	NA	NA	NA	NA
AH600	F	73	Black	Not Hispanic	Cataract	NA		1.84	0.38	0.05	0.21	0.18	0.63
AH601	F	69	Black	Not Hispanic	Cataract	NA		2.12	0.68	0.13	0.32	0.21	0.72
AH602	F	84	Black	Not Hispanic	Cataract	NA		NA	NA	NA	NA	NA	NA
AH603	M	65	Black	Not Hispanic	Cataract	NA		NA	NA	NA	NA	NA	NA
AH604	F	70	Black	Not Hispanic	Cataract	NA		NA	NA	NA	NA	NA	NA
AH605	M	80	Black	Not Hispanic	Cataract	NA		1.72	0.68	0.15	0.4	0.27	0.7
AH606	F	69	Black	Not Hispanic	Cataract	NA		2.13	0.51	0.06	0.24	0.15	0.41
AH607	M	74	Black	Not Hispanic	Cataract	NA		2.56	0.74	0.09	0.29	0.21	0.56
AH608	F	63	Black	Not Hispanic	Cataract	NA		NA	NA	NA	NA	NA	NA
AH609	F	78	Black	Not Hispanic	Cataract	NA		1.63	0.12	0.01	0.08	0.13	0.46
AH610	M	73	Black	Not Hispanic	Cataract	NA		1.89	0.78	0.16	0.42	0.26	0.54
AH611	F	70	Black	Not Hispanic	Cataract	NA		1.81	0.25	0.03	0.14	0.14	0.5
AH612	F	69	Black	Not Hispanic	Cataract	NA		2.39	0.98	0.25	0.41	0.27	0.66
AH613	F	68	Black	Not Hispanic	Cataract	NA		1.27	0	0	NA	NA	0.11
AH614	M	49	Black	Not Hispanic	Cataract	NA		NA	NA	NA	NA	NA	NA
AH615	M	69	Black	Not Hispanic	Cataract	NA		1.05	0.02	0	0.02	0.06	0.34
AH616	F	56	Black	Not Hispanic	Cataract	NA		2.24	0.95	0.31	0.42	0.34	0.82
AH617	F	88	Black	Not Hispanic	Cataract	NA		2.03	0.86	0.26	0.42	0.33	0.79
AH618	M	62	Black	Not Hispanic	Cataract	NA		2.34	0.97	0.28	0.41	0.27	0.82
AH619	M	62	Black	Not Hispanic	Cataract	NA		2.59	0.51	0.07	0.2	0.15	0.5
AH620	F	76	Black	Not Hispanic	Cataract	NA		1.71	0.57	0.11	0.34	0.32	0.99
AH621	F	61	Black	Not Hispanic	Cataract	NA		NA	NA	NA	NA	NA	NA
AH622	F	78	Black	Not Hispanic	Cataract	NA		1.97	0.79	0.2	0.4	0.26	0.78
AH623	M	65	Black	Not Hispanic	Cataract	NA		1.77	0.82	0.14	0.46	0.24	0.56
AH624	F	71	Black	Not Hispanic	Cataract	NA		NA	NA	NA	NA	NA	NA
AH625	F	60	Black	Not Hispanic	Cataract	NA		1.58	0.14	0.06	0.09	0.31	1.25
AH626	M	43	Black	Not Hispanic	Cataract	NA		NA	NA	NA	NA	NA	NA
AH627	F	74	Black	Not Hispanic	Cataract	NA		1.53	0.4	0.06	0.26	0.26	0.65
AH628	M	61	Black	Not Hispanic	Cataract	NA		2.64	0.38	0.04	0.15	0.29	0.67
AH629	F	68	Black	Not Hispanic	Cataract	11.58	0.37	2.12	1.1	0.17	0.52	0.28	0.58
AH631	M	63	Black	Not Hispanic	Cataract	NA		NA	NA	NA	NA	NA	NA
AH632	F	64	Black	Not Hispanic	Cataract	NA		2.25	0.25	0.02	0.11	0.14	0.43
AH633	F	70	Black	Not Hispanic	Cataract	NA		2.13	0.51	0.06	0.24	0.15	0.41
AH634	M	80	Black	Not Hispanic	Cataract	NA		1.79	0.7	0.14	0.39	0.24	0.7
AH635	M	61	White	Not Hispanic	Cataract	NA		NA	NA	NA	NA	NA	NA
AH636	F	64	White	Not Hispanic	Cataract	NA		NA	NA	NA	NA	NA	NA
AH637	F	74	Black	Not Hispanic	Cataract	NA		2.2	0.36	0.07	0.16	0.25	0.81
AH638	F	77	Black	Not Hispanic	Cataract	NA		NA	NA	NA	NA	NA	NA
AH639	M	58	Black	Not Hispanic	Cataract	NA		NA	NA	NA	NA	NA	NA
AH640	F	62	Black	Not Hispanic	Cataract	NA		1.39	0.19	0.02	0.14	0.14	0.43
AH641	F	63	Black	Not Hispanic	Cataract	NA		3.18	1.81	0.49	0.57	0.34	0.66
AH643	F	56	Black	Not Hispanic	Cataract	NA		2.15	1.13	0.35	0.53	0.38	0.93
AH644	F	74	White	Not Hispanic	Cataract	NA		1.24	0.26	0.07	0.21	0.25	0.87
AH645	F	84	Black	Not Hispanic	Cataract	NA		1.99	0.37	0.04	0.19	0.13	0.38
AH647	M	69	White	Not Hispanic	Cataract	NA		1.91	0.78	0.11	0.41	0.25	0.71
AH648	F	75	White	Not Hispanic	Cataract	NA		1.9	0.31	0.03	0.16	0.14	0.38
AH649	M	71	White	Not Hispanic	Cataract	NA		1.71	0.12	0	0.07	0.09	0.23
AH651	F	67	Black	Not Hispanic	Cataract	NA		1.68	0.27	0.04	0.16	0.22	0.77
AH653	M	72	White	Not Hispanic	Cataract	2.6	0.98	1.78	0.42	0.09	0.24	0.25	0.68
AH654	M	76	White	Not Hispanic	Cataract	NA		1.94	0.83	0.16	0.43	0.24	0.69
AH655	F	76	White	Not Hispanic	Cataract	NA		1.61	0.16	0.01	0.1	0.1	0.3
AH656	M	59	White	Not Hispanic	Cataract	NA		2.24	0.51	0.05	0.23	0.12	0.37
AH657	M	68	White	Not Hispanic	Cataract	NA		NA	NA	NA	NA	NA	NA
AH658	M	58	Black	Not Hispanic	Cataract	NA		NA	NA	NA	NA	NA	NA
AH660	F	63	Black	Not Hispanic	Cataract	2.45	0.88	NA	NA	NA	NA	NA	NA
AH661	M	72	White	Not Hispanic	Cataract	1.57	0.99	1.56	0.16	0.02	0.1	0.16	0.63
AH662	M	69	White	Not Hispanic	Cataract	NA		1.88	0.56	0.1	0.3	0.3	0.76
AH663	F	67	Black	Not Hispanic	Cataract	NA		1.55	0.22	0.02	0.14	0.18	0.5
AH664	F	61	Black	Not Hispanic	Cataract	NA		NA	NA	NA	NA	NA	NA
AH666	F	67	White	Not Hispanic	Cataract	NA		1.93	0.19	0.01	0.1	0.13	0.36
AH667	F	67	Black	Not Hispanic	Cataract	NA		2.13	0.5	0.08	0.23	0.19	0.45
AH668	F	73	Black	Not Hispanic	Cataract	NA		NA	NA	NA	NA	NA	NA
AH669	F	29	Black	Not Hispanic	Cataract	NA		2.01	0.49	0.08	0.25	0.22	0.5
AH670	F	76	White	Not Hispanic	Cataract	NA		NA	NA	NA	NA	NA	NA
AH671	F	62	Black	Not Hispanic	Cataract	6.13	0.68	2.1	0.37	0.04	0.17	0.15	0.44
AH674	F	70	White	Not Hispanic	Cataract	NA		2.04	0.82	0.21	0.4	0.36	0.85
AH676	F	66	Black	Not Hispanic	Cataract	NA		2.9	0.71	0.17	0.25	0.34	0.95
AH685	F	86	White	Not Hispanic	Cataract	NA		1.7	0.32	0.04	0.19	0.15	0.49
AH686	F	67	Black	Not Hispanic	Cataract	NA		2.8	0.63	0.14	0.23	0.3	0.78
AH687	F	55	Black	Not Hispanic	Cataract	NA		2.89	0.6	0.08	0.21	0.18	0.59
AH688	F	56	Black	Not Hispanic	Cataract	NA		NA	NA	NA	NA	NA	NA
AH689	F	80	White	Not Hispanic	Cataract	NA		NA	NA	NA	NA	NA	NA
AH691	F	67	White	Not Hispanic	Cataract	NA		1.77	0.41	0.06	0.23	0.17	0.54
AH692	F	70	White	Not Hispanic	Cataract	NA		1.48	0.29	0.02	0.19	0.12	0.35
AH694	F	78	Black	Not Hispanic	Cataract	NA		1.95	0.82	0.18	0.42	0.27	0.72
AH695	M	82	White	Not Hispanic	Cataract	NA		1.26	0.2	0.01	0.16	0.16	0.4
AH696	F	58	Black	Not Hispanic	Cataract	NA		NA	NA	NA	NA	NA	NA
AH698	M	65	White	Not Hispanic	Cataract	NA		2.74	1.29	0.29	0.47	0.36	0.72
AH700	M	59	White	Not Hispanic	Cataract	NA		1.27	0.09	0	0.07	0.14	0.35
AH701	M	66	White	Not Hispanic	Cataract	NA		1.81	0.14	0.01	0.08	0.11	0.3
AH703	M	72	Black	Not Hispanic	Cataract	NA		NA	NA	NA	NA	NA	NA
AH704	M	71	White	Not Hispanic	Cataract	NA		1.97	0.62	0.15	0.32	0.27	0.66
AH705	M	64	White	Not Hispanic	Cataract	NA		1.86	0.57	0.15	0.3	0.3	0.74
AH706	F	74	White	Not Hispanic	Cataract	NA		1.7	0.25	0.03	0.15	0.12	0.37
AH707	F	70	White	Not Hispanic	Cataract	NA		1.37	0.25	0.02	0.18	0.09	0.27
AH708	M	65	White	Not Hispanic	Cataract	NA		2.62	1.28	0.25	0.49	0.3	0.56
AH709	M	53	Black	Not Hispanic	Cataract	NA		NA	NA	NA	NA	NA	NA
AH710	F	72	Black	Not Hispanic	Cataract	NA		1.77	0.43	0.13	0.24	0.36	0.99
AH711	F	70	White	Not Hispanic	Cataract	NA		2.02	0.84	0.21	0.41	0.32	0.74
AH712	M	82	White	Not Hispanic	Cataract	NA		1.61	0.24	0.02	0.15	0.13	0.47
AH713	M	60	White	Not Hispanic	Cataract	NA		1.42	0.43	0.06	0.3	0.15	0.47
AH714	F	66	White	Not Hispanic	Cataract	NA		1.13	0.2	0.02	0.18	0.27	0.66
AH717	F	71	Black	Not Hispanic	Cataract	NA		NA	NA	NA	NA	NA	NA
AH719	F	71	Black	Not Hispanic	Cataract	NA		NA	NA	NA	NA	NA	NA
AH720	F	66	Black	Not Hispanic	Cataract	NA		1.44	0.17	0.02	0.11	0.13	0.33
AH722	F	55	White	Not Hispanic	Cataract	NA		1.41	0.24	0.03	0.17	0.16	0.54
AH725	M	73	White	Not Hispanic	Cataract	NA		1.63	0.2	0.01	0.13	0.16	0.43
AH728	F	70	White	Not Hispanic	Cataract	NA		NA	NA	NA	NA	NA	NA
AH729	M	70	White	Not Hispanic	Cataract	NA		NA	NA	NA	NA	NA	NA
AH731	M	71	White	Not Hispanic	Cataract	NA		1.67	0.01	0	0	0.05	0.2
AH732	F	79	Black	Not Hispanic	Cataract	NA		2	0.86	0.2	0.43	0.22	0.61
AH734	M	56	White	Not Hispanic	Cataract	NA		1.49	0.16	0.02	0.1	0.18	0.72
AH735	F	73	White	Not Hispanic	Cataract	NA		1.6	0.24	0.04	0.15	0.21	0.8
AH737	F	74	White	Not Hispanic	Cataract	NA		1.77	0.32	0.03	0.18	0.16	0.48
AH738	F	66	Black	Not Hispanic	Cataract	NA		1.14	0	0	0	0.08	0.18
AH739	F	76	White	Not Hispanic	Cataract	NA		NA	NA	NA	NA	NA	NA
AH740	F	49	Black	Not Hispanic	Cataract	NA		NA	NA	NA	NA	NA	NA
AH741	F	56	White	Not Hispanic	Cataract	NA		1.68	0.39	0.08	0.23	0.23	0.92
AH742	F	70	Black	Not Hispanic	Cataract	1.77	0.99	NA	NA	NA	NA	NA	NA
AH744	M	74	Black	Not Hispanic	Cataract	NA		2.11	0.91	0.2	0.43	0.21	0.72
AH745	M	73	White	Not Hispanic	Cataract	NA		1.97	0.3	0.05	0.15	0.24	0.73
AH746	M	75	White	Not Hispanic	Cataract	NA		1.99	1.22	0.59	0.61	0.48	0.98
AH747	F	66	Black	Not Hispanic	Cataract	NA		2.02	0.21	0.03	0.1	0.17	0.61
AH748	F	79	Black	Not Hispanic	Cataract	NA		2.21	0.77	0.23	0.35	0.35	1.1
AH749	M	79	White	Not Hispanic	Cataract	NA		NA	NA	NA	NA	NA	NA
AH750	F	65	White	Not Hispanic	Cataract	NA		1.63	0.43	0.08	0.26	0.22	0.64
AH752	M	71	White	Not Hispanic	Cataract	NA		NA	NA	NA	NA	NA	NA
AH753	F	74	Black	Not Hispanic	Cataract	NA		1.46	0.2	0.06	0.14	0.25	1.06
AH755	F	67	White	Not Hispanic	Cataract	NA		1.58	0.17	0.01	0.11	0.15	0.43
AH756	F	68	Black	Not Hispanic	Cataract	NA		1.72	0.71	0.15	0.41	0.27	0.88
AH757	M	62	Black	Not Hispanic	Cataract	NA		NA	NA	NA	NA	NA	NA
AH758	F	88	White	Not Hispanic	Cataract	NA		NA	NA	NA	NA	NA	NA
AH759	M	80	White	Not Hispanic	Cataract	NA		NA	NA	NA	NA	NA	NA
AH760	M	62	White	Not Hispanic	Cataract	NA		1.74	0.51	0.13	0.29	0.32	0.92
AH761	M	71	White	Not Hispanic	Cataract	NA		2.07	0.38	0.05	0.18	0.18	0.49
AH762	M	50	White	Not Hispanic	Cataract	NA		1.54	0.06	0	0.04	0.17	0.53
AH763	F	68	White	Not Hispanic	Cataract	NA		1.55	0.32	0.04	0.2	0.15	0.47
AH764	F	71	White	Not Hispanic	Cataract	NA		2.11	0.08	0	0.04	0.09	0.31
AH765	F	78	White	Not Hispanic	Cataract	NA		1.98	0.9	0.19	0.45	0.28	0.65
AH766	F	51	Black	Not Hispanic	Cataract	NA		NA	NA	NA	NA	NA	NA
AH767	M	73	White	Not Hispanic	Cataract	NA		1.48	0.07	0	0.05	0.12	0.34
AH769	F	71	Black	Not Hispanic	Cataract	NA		1.96	0.57	0.13	0.29	0.24	0.83
AH771	F	71	White	Not Hispanic	Cataract	NA		2.09	0.4	0.03	0.19	0.17	0.45
AH775	F	68	Black	Not Hispanic	Cataract	NA		2.05	0.92	0.24	0.45	0.29	0.64
AH777	F	58	White	Not Hispanic	Cataract	NA		1.4	0.01	0	0.01	0.04	0.17
AH778	F	72	Black	Not Hispanic	Cataract	NA		3.21	0.37	0.02	0.12	0.11	0.32
AH779	F	62	White	Not Hispanic	Cataract	NA		2.22	0.36	0.05	0.16	0.21	0.7
AH781	M	48	White	Not Hispanic	Cataract	NA		2.82	1.79	0.65	0.64	0.38	1
AH783	F	59	White	Not Hispanic	Cataract	NA		1.29	0.18	0.02	0.14	0.12	0.31
AH785	M	43	White	Not Hispanic	Cataract	NA		1.68	0.07	0.01	0.04	0.12	0.38
AH786	F	57	White	Not Hispanic	Cataract	NA		1.08	0.08	0.01	0.07	0.11	0.38
AH791	M	73	White	Not Hispanic	Cataract	NA		1.51	0.55	0.08	0.37	0.2	0.48
AH794	M	48	White	Not Hispanic	Cataract	NA		2.41	0.65	0.05	0.27	0.2	0.48
AH795	F	72	White	Not Hispanic	Cataract	NA		2.21	0.07	0.01	0.03	0.12	0.47
AH798	M	65	Black	Not Hispanic	Cataract	NA		2.18	0.61	0.13	0.28	0.27	0.87
AH799	M	80	Black	Not Hispanic	Cataract	NA		1.84	0.77	0.16	0.42	0.23	0.69
AH800	F	75	White	Not Hispanic	Cataract	NA		1.17	0.14	0.01	0.12	0.12	0.36
AH802	F	69	Black	Not Hispanic	Cataract	NA		2.25	0.4	0.05	0.18	0.21	0.63
AH805	F	81	White	Not Hispanic	Cataract	NA		1.58	0.37	0.04	0.24	0.17	0.46
AH008	M	75	Black	Not Hispanic	POAG	NA		NA	NA	NA	NA	NA	NA
AH015	F	46	Black	Not Hispanic	POAG	NA		NA	NA	NA	NA	NA	NA
AH020	F	58	Black	Not Hispanic	POAG	1.8	0.99	NA	NA	NA	NA	NA	NA
AH028	M	59	White	Not Hispanic	POAG	4.03		NA	NA	NA	0.29	0.12	NA
AH029	F	77	White	Not Hispanic	POAG	4.37	0.95	NA	NA	NA	0.5	0.25	NA
AH033	F	71	White	Not Hispanic	POAG	4.54		NA	NA	NA	0.25	0.14	NA
AH036	F	68	Black	Not Hispanic	POAG	1.04		NA	NA	NA	0.51	0.43	NA
AH039	F	63	Black	Not Hispanic	POAG	1.68		NA	NA	NA	0.12	0.14	NA
AH042	M	75	White	Not Hispanic	POAG	1.92	0.96	NA	NA	NA	NA	NA	NA
AH045	F	73	White	Not Hispanic	POAG	14.93	0.46	NA	NA	NA	NA	NA	NA
AH046	F	44	Black	Not Hispanic	POAG	11.59	0.45	NA	NA	NA	NA	NA	NA
AH048	M	75	White	Not Hispanic	POAG	3.28		NA	NA	NA	0.01	0.05	NA
AH050	F	78	Black	Not Hispanic	POAG	NA		NA	NA	NA	NA	NA	NA
AH051	F	48	White	Not Hispanic	POAG	6.97	0.76	NA	NA	NA	0.92	0.44	NA
AH052	F	52	Black	Not Hispanic	POAG	NA		NA	NA	NA	NA	NA	NA
AH053	F	35	Black	Not Hispanic	POAG	2.41	0.92	NA	NA	NA	NA	NA	NA
AH057	M	78	White	Not Hispanic	POAG	NA		NA	NA	NA	NA	NA	NA
AH058	F	70	Black	Not Hispanic	POAG	NA		NA	NA	NA	NA	NA	NA
AH062	F	67	Black	Not Hispanic	POAG	1.26		NA	NA	NA	NA	NA	NA
AH065	F	83	Black	Not Hispanic	POAG	4.92		NA	NA	NA	NA	NA	NA
AH067	M	79	White	Hispanic	POAG	NA		NA	NA	NA	NA	NA	NA
AH072	F	68	Black	Not Hispanic	POAG	1.74	0.99	NA	NA	NA	0.38	0.33	NA
AH074	M	65	White	Not Hispanic	POAG	1.36	0.97	NA	NA	NA	0.35	0.26	NA
AH300	M	51	White	Not Hispanic	POAG	NA		NA	NA	NA	NA	NA	NA
AH310	F	64	Black	Not Hispanic	POAG	4.66	0.73	NA	NA	NA	NA	NA	NA
AH313	F	50	Black	Not Hispanic	POAG	5.18		NA	NA	NA	NA	NA	NA
AH314	M	66	White	Not Hispanic	POAG	1.59	0.99	NA	NA	NA	NA	NA	NA
AH317	F	61	Black	Not Hispanic	POAG	11.97		NA	NA	NA	NA	NA	NA
AH320	F	87	Black	Not Hispanic	POAG	3.71	0.91	2.82	2.39	0.62	0.84	0.28	0.73
AH321	F	73	Black	Not Hispanic	POAG	2.51	0.92	1.99	0.15	0.01	0.08	0.1	0.28
AH322	F	65	Black	Not Hispanic	POAG	5.9	0.78	2.62	1.29	0.4	0.49	0.34	0.79
AH323	M	81	Black	Not Hispanic	POAG	8.15	0.14	NA	NA	NA	NA	NA	NA
AH324	M	68	Black	Not Hispanic	POAG	NA		2.07	0.5	0.1	0.24	0.18	0.57
AH325	F	63	Black	Not Hispanic	POAG	NA		NA	NA	NA	NA	NA	NA
AH326	M	73	White	Not Hispanic	POAG	NA		1.62	0.63	0.14	0.39	0.24	0.7
AH327	M	66	Black	Not Hispanic	POAG	8.19	0.14	2.49	0.81	0.09	0.32	0.16	0.47
AH328	F	69	White	Not Hispanic	POAG	1.96	0.96	2.51	1.65	0.82	0.65	0.5	0.92
AH329	M	68	White	Not Hispanic	POAG	NA		3.35	1.46	0.68	0.44	0.59	1.01
AH331	M	74	Black	Not Hispanic	POAG	2.88	0.94	1.94	0.4	0.03	0.21	0.09	0.26
AH332	M	46	Black	Not Hispanic	POAG	NA		1.87	0.56	0.21	0.3	0.77	2.42
AH333	M	68	White	Not Hispanic	POAG	NA		3.37	2.78	1.48	0.82	0.54	1.01
AH334	F	62	Black	Not Hispanic	POAG	NA		2.76	0.9	0.12	0.33	0.25	0.64
AH336	F	48	White	Not Hispanic	POAG	1.8	0.99	1.58	0.4	0.04	0.25	0.15	0.42
AH337	M	79	White	Not Hispanic	POAG	10.7	0.39	NA	NA	NA	NA	NA	NA
AH338	F	78	White	Not Hispanic	POAG	13.29	0.68	1.59	1.05	0.32	0.66	0.36	0.75
AH339	M	67	White	Not Hispanic	POAG	1.96	0.95	1.74	0.68	0.2	0.39	0.37	1.35
AH340	F	90	Black	Not Hispanic	POAG	6.51	0.86	NA	NA	NA	NA	NA	NA
AH346	F	91	Black	Not Hispanic	POAG	6.29	0.83	NA	NA	NA	NA	NA	NA
AH347	F	70	White	Not Hispanic	POAG	NA		1.7	0.01	0	0.01	0.11	0.31
AH349	F	78	Black	Not Hispanic	POAG	NA		2.02	0.83	0.27	0.41	0.31	0.84
AH353	F	72	Black	Not Hispanic	POAG	NA		1.68	0.29	0.04	0.17	0.2	0.54
AH355	F	76	White	Not Hispanic	POAG	3.77	0.6	NA	NA	NA	NA	NA	NA
AH359	F	62	Black	Not Hispanic	POAG	3.5	0.95	1.94	0.91	0.39	0.47	0.4	0.89
AH360	M	67	Black	Not Hispanic	POAG	3.48	0.92	2.39	1.9	0.7	0.8	0.35	0.67
AH362	F	76	Black	Not Hispanic	POAG	NA		NA	NA	NA	NA	NA	NA
AH367	M	70	Black	Not Hispanic	POAG	NA		2.41	1.06	0.48	0.44	0.48	1.18
AH373	M	67	Black	Not Hispanic	POAG	1.57	0.99	2.23	1.44	0.41	0.65	0.29	0.64
AH375	M	73	Black	Not Hispanic	POAG	NA		3.46	2.04	0.28	0.59	0.15	0.38
AH377	F	68	Black	Not Hispanic	POAG	1.8	0.98	1.72	0.56	0.22	0.33	0.37	0.8
AH380	F	75	White	Not Hispanic	POAG	1.63	0.99	2.34	0.8	0.31	0.34	0.34	0.91
AH381	F	69	White	Not Hispanic	POAG	NA		2.91	0.63	0.18	0.22	0.33	1.07
AH507	M	70	Black	Not Hispanic	POAG	NA		NA	NA	NA	NA	NA	NA
