# Supplementary material for: Complement System Proteins in the Human Aqueous Humor and Their Association with Primary Open-Angle Glaucoma
Source: J Pers Med. 2023 Sep 19;13(9):1400. doi: 10.3390/jpm13091400 (PMC10532607; doi:10.3390/jpm13091400)
Supplement: Supplementary file 1 [file jpm-13-01400-s001.zip › Supplementary File 2- Raw Protein Data.csv]

Accession	Complement Group	Gene Symbol	Protein Name	Mean PSM	SEM	AH001	AH003	AH005	AH007	AH010	AH011	AH012	AH013	AH021	AH022	AH023	AH024	AH025	AH026	AH027	AH030	AH031	AH032	AH034	AH035	AH037	AH038	AH040	AH041	AH043	AH044	AH047	AH049	AH056	AH059	AH061	AH063	AH064	AH066	AH068	AH573	AH583	AH587	AH588	AH590	AH591	AH593	AH594	AH595
O00187	activation components	MASP2	Mannan-binding lectin serine protease 2 (EC 3.4.21.104) (MBL-associated serine protease 2) (Mannose-binding protein-associated serine protease 2) (MASP-2) [Cleaved into: Mannan-binding lectin serine protease 2 A chain; Mannan-binding lectin serine protease 2 B chain]	0.089067589	0.311421861	0	0	0	0	0	0	0	0	0	0	0	0.760746652	0	1.794532522	0	0	0	0	0	0	0	0	0	0	0	0	0	0	0	0	0	0	0	0	0	0	0	0	0	0	0	0	0	0
O00602	activation components	FCN1	Ficolin-1 (Collagen/fibrinogen domain-containing protein 1) (Ficolin-A) (Ficolin-alpha) (M-ficolin)	0.017256805	0.141838301	0	0	0	0	0	0	0	0	0	0	0	0	0	0	0	0	0	0	0	0	0	0	1.551878144	0	0	0	0	0	0	0	0	0	0	0	0	0	0	0	0	0	0	0	0	0
O75636	activation components	FCN3	Ficolin-3 (Collagen/fibrinogen domain-containing lectin 3 p35) (Collagen/fibrinogen domain-containing protein 3) (Hakata antigen)	0.008941618	0.101483118	0	0	0	0	0	0	0	0	0	0	0	0	0	0	0	0	0	0	0	0	0	0	0	0	0	0	0	0	0	0	0	0	0	0	0	0	0	0	0	0	0	0	0	0
P00734	regulators and receptors	F2	Prothrombin (EC 3.4.21.5) (Coagulation factor II) [Cleaved into: Activation peptide fragment 1; Activation peptide fragment 2; Thrombin light chain; Thrombin heavy chain]	31.85975895	15.52345077	41.53427205	39.17920953	58.12406887	41.32555053	70.08638985	20.98582939	44.48943868	21.84213793	29.49322316	26.88751563	26.6304437	79.1176518	66.24989346	54.73324191	53.79900876	12.25308396	19.87723147	9.781436105	21.65138359	14.06076851	26.54653776	17.85853915	40.34883174	19.99011847	52.86531153	27.32586734	32.57223	14.25272612	7.21213697	9.677194941	19.70046557	11.92428367	14.1103576	14.4653331	18.63499738	21.03426155	54.47715674	53.0391287	31.79829103	45.832673	55.77383137	39.08365947	56.22836301	50.44410244
P00736	activation components	C1R	Complement C1r subcomponent (EC 3.4.21.41) (Complement component 1 subcomponent r) [Cleaved into: Complement C1r subcomponent heavy chain; Complement C1r subcomponent light chain]	6.917675825	5.763139695	3.322741764	0	0	0	7.874875264	5.650030989	5.767149459	8.736855171	5.29365544	12.14274899	4.841898855	0.760746652	14.81905512	22.43165652	7.44909352	0	0	0.815119675	0	1.757596064	0.948090634	0	2.327817216	0	2.114612461	0	2.7143525	0.890795383	0	2.639234984	0	0	0	0	0	7.572334157	1.027870882	13.89120037	17.9729471	8.52700893	10.03928965	2.23335197	9.922652295	3.152756403
P00746	activation components	CFD	Complement factor D (EC 3.4.21.46) (Adipsin) (C3 convertase activator) (Properdin factor D)	11.31582905	6.298310782	9.137539851	13.59278698	11.62481377	15.84146104	17.32472558	5.650030989	6.591027953	15.72633931	11.34354737	13.01008821	11.29776399	15.21493304	17.43418249	17.94532522	5.793739405	5.655269518	5.185364731	6.520957403	4.639582198	5.272788192	7.584725074	9.35447289	4.655634431	9.995059233	19.03151215	10.14960787	13.5717625	14.25272612	9.015171213	6.158214963	2.364055868	4.586262949	6.640168281	2.712249957	6.988124017	16.82740924	9.250837936	17.67970957	16.59041271	12.7905134	15.61667278	16.75013977	17.64027075	12.61102561
P00751	activation components	CFB	Complement factor B (EC 3.4.21.47) (C3/C5 convertase) (Glycine-rich beta glycoprotein) (GBG) (PBF2) (Properdin factor B) [Cleaved into: Complement factor B Ba fragment; Complement factor B Bb fragment]	52.11999163	13.43053746	50.6718119	60.76775355	48.55069282	57.85577074	90.56106554	54.07886804	57.67149459	65.52641378	49.91160843	67.65245869	83.11926368	98.1363181	90.65774894	78.95943095	62.07577934	41.47197646	39.75446294	50.53741988	43.30276718	43.9399016	44.56025981	38.26829819	38.02101452	40.88887868	47.22634497	56.99395189	69.66838083	42.75817837	22.53792803	40.46826975	33.09678216	30.26933546	41.50105176	51.53274918	29.50541252	36.17892986	45.2263188	60.61614709	49.77123813	55.42555805	94.81551333	61.41717917	48.51074456	66.20788445
P01024	activation components	C3	Complement C3 (C3 and PZP-like alpha-2-macroglobulin domain-containing protein 1) [Cleaved into: Complement C3 beta chain; C3-beta-c (C3bc); Complement C3 alpha chain; C3a anaphylatoxin; Acylation stimulating protein (ASP) (C3adesArg); Complement C3b alpha' chain; Complement C3c alpha' chain fragment 1; Complement C3dg fragment; Complement C3g fragment; Complement C3d fragment; Complement C3f fra…	227.5885181	68.09757392	257.5124867	318.2311304	286.5174689	278.2587069	363.8192372	255.8656891	311.4260708	267.3477682	199.6464337	249.7936936	253.3927067	454.9264979	373.0915053	314.9404575	245.8200862	151.7497321	145.1902125	136.9401055	171.6645413	119.5165324	199.0990332	114.8048946	131.1337031	109.0370098	174.8079635	207.6765918	178.2424808	125.6021489	64.90923273	88.85424446	133.9631659	99.98053229	159.3640388	145.5574143	156.8445613	157.3362764	319.6678442	308.132081	208.7626933	312.3017021	391.5322962	276.9356443	281.141815	272.1879694
P01031	activation components	C5	Complement C5 (C3 and PZP-like alpha-2-macroglobulin domain-containing protein 4) [Cleaved into: Complement C5 beta chain; Complement C5 alpha chain; C5a anaphylatoxin; Complement C5 alpha' chain]	1.552433471	2.160035227	0.830685441	1.599151409	2.7352503	0.688759176	1.574975053	0.807147284	0.823878494	0	0	0	0	7.607466519	1.743418249	0	0.827677058	0.94254492	0	0	0	0	0	0	0.775939072	0	0	0	0	0	0	0	0	0	0	0	0	0.841370462	4.111483527	1.262836398	0	5.329380581	1.115476627	1.116675985	4.410067687	3.152756403
P02745	activation components	C1QA	Complement C1q subcomponent subunit A	0.00732364	0.117635082	0	0	0	0	0	0	0	0	0	0	0	0	0	0	0	0	0	0	0	0	0	0	0	0	0	0	0	0	0	0	0	0	0	0	0	0	0	0	0	0	0	0	0	0
P02746	activation components	C1QB	Complement C1q subcomponent subunit B	0.359170047	0.599168922	0	0	0	0	0.787487526	0	0	0	0.756236491	0.867339214	0.806983142	0	0.871709124	0.897266261	0.827677058	0	0	0	0	0	0	0	0.775939072	0	0	0	0	0	0	0	0	0	0	0	0	0	0	1.262836398	0	0	0	0	1.102516922	1.050918801
P02747	activation components	C1QC	Complement C1q subcomponent subunit C	0.812820592	1.195407644	0	0	0	0	3.149950106	0.807147284	1.647756988	3.494742068	0.756236491	4.33669607	1.613966285	1.521493304	6.973672995	7.178130086	4.138385289	0	0	0	0	0	0	0	0	0	0	0	0	0	0	0	0	0	0	0	0	0	0	0	1.382534392	1.065876116	3.346429882	0	0	0
P02748	activation components	C9	Complement component C9 [Cleaved into: Complement component C9a; Complement component C9b]	11.02632035	8.757983927	11.62959617	14.39236268	6.83812575	18.59649774	15.74975053	0.807147284	11.53429892	10.4842262	4.537418948	1.734678428	7.262848282	20.5401596	13.07563687	9.869928868	14.89818704	0.94254492	1.72845491	3.260478702	6.186109597	1.757596064	8.532815709	2.551219879	7.759390719	0.908641748	5.638966564	7.80739067	0	0	0	1.759489989	1.576037246	0	3.320084141	0	3.882291121	10.09644554	31.86399734	12.62836398	22.12055028	28.77865514	22.30953255	21.21684371	15.4352369	31.52756403
P04003	regulators and receptors	C4BPA	C4b-binding protein alpha chain (C4bp) (Proline-rich protein) (PRP)	0.122714986	0.639862059	0	0	0	0	1.574975053	2.421441853	0	0	0	0	0	1.521493304	0	0.897266261	0	0	0	0	0	0	0	0	0	0	0	0	0	0.890795383	0	0	0	0	0	0	0	0	0	0	0	0	0	0	0	0
P04004	regulators and receptors	VTN	Vitronectin (VN) (S-protein) (Serum-spreading factor) (V75) [Cleaved into: Vitronectin V65 subunit; Vitronectin V10 subunit; Somatomedin-B]	14.92073244	6.394573955	18.2750797	27.18557396	23.93344012	16.53022021	22.04965074	17.75724025	23.89247633	17.47371034	14.36849334	10.40807057	18.56061228	29.66911943	23.53614636	27.81525408	14.89818704	4.712724598	16.42032165	5.705837728	14.69201029	9.666778353	10.42899698	11.05528614	11.63908608	6.360492239	7.753579025	28.10660641	13.5717625	8.017158444	7.21213697	6.158214963	14.18433521	11.92428367	12.45031553	9.944916508	13.97624803	15.98603877	23.64103028	17.67970957	24.88561906	20.25164621	23.42500917	17.86681576	23.15285536	17.86561961
P05107	regulators and receptors	ITGB2	Integrin beta-2 (Cell surface adhesion glycoproteins LFA-1/CR3/p150,95 subunit beta) (Complement receptor C3 subunit beta) (CD antigen CD18)	0.073350864	0.295791578	0	0	0	0	1.574975053	0	0.823878494	0	0	0	0	0	0	0	1.655354116	0	0	0	0	0	0	0	0	0	0	0	0	0	0.901517121	0	0	0	0	0	0	0	1.027870882	0	0	1.065876116	0	0	0	0
P05155	regulators and receptors	SERPING1	Plasma protease C1 inhibitor (C1 Inh) (C1Inh) (C1 esterase inhibitor) (C1-inhibiting factor) (Serpin G1)	35.56617477	12.07411851	51.50249734	53.57157221	34.19062875	35.81547713	48.82422664	55.69316261	44.48943868	63.77904275	53.69279089	56.37704891	61.33071883	44.88405246	71.4801482	78.06216469	66.21416463	20.73598823	20.74145892	26.08382961	17.01180139	21.09115277	24.65035649	17.85853915	20.17441587	21.80740196	26.08022036	20.29921574	27.143525	32.95942916	23.43944515	14.95566491	14.18433521	20.17955698	22.41056795	23.50616629	20.18791383	23.55837293	21.58528852	39.14792833	60.83151327	37.30566407	46.85001835	22.3335197	30.87047381	26.27297002
P05156	regulators and receptors	CFI	Complement factor I (EC 3.4.21.45) (C3B/C4B inactivator) [Cleaved into: Complement factor I heavy chain; Complement factor I light chain]	19.12136716	7.175436524	20.76713602	26.38599825	15.72768922	17.21897939	26.7745759	19.37153482	27.18799031	30.5789931	21.17462176	16.47944506	27.43742684	26.62613282	37.48349235	31.40431913	31.4517282	10.36799412	6.913819641	12.22679513	9.279164395	13.18197048	15.16945015	3.401626506	4.655634431	8.177775736	21.85099543	13.27256414	14.47654667	13.36193074	8.113654091	14.07591991	6.304148982	8.255273308	14.94037863	12.65716646	6.988124017	15.14466831	17.47380499	29.04523715	15.20787832	30.91040737	27.88691568	23.45019568	28.66543996	23.12021362
P06681	activation components	C2	Complement C2 (EC 3.4.21.43) (C3/C5 convertase) [Cleaved into: Complement C2b fragment; Complement C2a fragment]	1.113495243	1.434349066	0	0	0.683812575	0.688759176	0.787487526	0	0.823878494	0	1.512472983	0	1.613966285	3.80373326	2.615127373	0	1.655354116	0	0	0	0	0	0	0	0	0	0	0	0	0	0	0	0	0	0	0	0	3.365481847	1.027870882	2.525672795	1.382534392	4.263504465	6.692859764	4.46670394	1.102516922	4.203675203
P07357	activation components	C8A	Complement component C8 alpha chain (Complement component 8 subunit alpha)	3.129647078	2.59386252	3.322741764	3.997878523	4.786688025	3.443795878	4.724925159	0.807147284	2.471635482	3.494742068	0.756236491	5.204035284	2.420949427	3.80373326	5.230254747	2.691798782	3.310708231	1.885089839	0	0	1.546527399	0	1.896181269	0	1.551878144	1.817283497	2.819483282	3.903695335	2.7143525	0.890795383	0	0	0.788018623	0	0.830021035	0.904083319	0	1.682740924	3.083612645	1.262836398	2.765068785	5.329380581	6.692859764	5.583379925	2.205033843	5.254594004
P07358	activation components	C8B	Complement component C8 beta chain (Complement component 8 subunit beta)	1.906848508	2.624268469	2.492056323	0.799575705	1.36762515	1.377518351	2.362462579	0	2.471635482	0.873685517	0	0	0	5.325226564	4.358545622	0.897266261	0	0	0	0	0.7732637	0	0	0	0	0	0.70487082	0	0	0	0	0	0	0	0	0	0	2.524111386	8.222967054	2.525672795	0	4.263504465	11.15476627	5.583379925	3.307550765	1.050918801
P07360	activation components	C8G	Complement component C8 gamma chain	1.575050199	1.629538072	0	1.599151409	0.683812575	0	2.362462579	0	0	0	0	0	1.613966285	0.760746652	0.871709124	0	0.827677058	0	0	0	0	0	0	0	0	0	0	0	0	0	0	0	0	0	0	0	0	0.841370462	4.111483527	1.262836398	9.677740747	2.131752233	6.692859764	2.23335197	2.205033843	4.203675203
P08174	regulators and receptors	CD55	Complement decay-accelerating factor (CD antigen CD55)	0.168191038	0.475805636	0	0	0	0	0	0	0	0	0	0	0	0.760746652	0	0	0	0	0	0	0	0	0	0	0	0	0	0	0	0	0	0	0	0	0	0	0	0	1.027870882	0	0	0	0	1.116675985	0	0
P08246	regulators and receptors	ELANE	Neutrophil elastase (EC 3.4.21.37) (Bone marrow serine protease) (Elastase-2) (Human leukocyte elastase) (HLE) (Medullasin) (PMN elastase)	0	0	0	0	0	0	0	0	0	0	0	0	0	0	0	0	0	0	0	0	0	0	0	0	0	0	0	0	0	0	0	0	0	0	0	0	0	0	0	0	0	0	0	0	0	0
P08603	regulators and receptors	CFH	Complement factor H (H factor 1)	21.10866287	12.14295905	6.645483528	14.39236268	19.1467521	14.46394269	30.71201353	15.3357984	17.30144838	14.85265379	6.049891931	13.01008821	12.91173028	47.92703907	36.61178323	32.30158539	13.24283293	2.827634759	2.592682365	1.630239351	2.319791099	0.878798032	5.688543806	0.850406626	1.551878144	3.634566994	5.638966564	4.684434402	6.333489166	7.126363061	0	0	3.152074491	0	4.150105176	9.040833189	3.105832896	12.62055693	35.97548086	40.41076473	29.03322224	35.17391184	34.57977545	30.15025159	34.17802457	23.12021362
P09871	activation components	C1S	Complement C1s subcomponent (EC 3.4.21.42) (C1 esterase) (Complement component 1 subcomponent s) [Cleaved into: Complement C1s subcomponent heavy chain; Complement C1s subcomponent light chain]	3.260526147	3.331122996	0	0	0	0	0	3.228589137	0	2.621056551	0.756236491	0.867339214	0.806983142	0.760746652	4.358545622	8.972662608	2.483031173	0	0	0.815119675	0	0	0	0	0	0	0	0	0	0.890795383	0	0	0	0.91725259	0	0	0	4.206852309	2.055741764	8.839854784	8.295206355	7.461132814	6.692859764	3.350027955	4.410067687	3.152756403
P0C0L4	activation components	C4A	Complement C4-A (Acidic complement C4) (C3 and PZP-like alpha-2-macroglobulin domain-containing protein 2) [Cleaved into: Complement C4 beta chain; Complement C4-A alpha chain; C4a anaphylatoxin; C4b-A; C4d-A; Complement C4 gamma chain]	112.3906206	77.94577007	127.9255579	116.7380529	114.1967	0	170.8847932	188.8724645	133.4683161	182.6002731	189.8153593	184.7432526	0	132.3699174	169.9832793	200.0903761	237.5433156	0	0	100.2597201	0	86.12220714	128.9403263	50.17399096	0	0	148.7277431	0	0	0	38.76523621	163.632569	0	104.5667952	0	46.10824926	0	117.7918647	113.065797	166.6944045	298.6274288	175.8695592	178.4762604	0	94.81645527	104.0409613
P0C0L5	activation components	C4B	complement C4B	134.0651359	64.43455474	139.5551541	123.9342342	123.0862635	110.8902273	184.2720812	197.7510846	141.707101	193.9581848	204.9400892	198.62068	84.73322996	134.6521574	181.3154979	209.0630388	255.7522109	49.95488074	67.4097415	111.6713955	55.67498637	87.87980321	132.7326888	53.57561746	106.3036528	129.0271283	157.186193	104.619035	125.7649992	79.28078905	0	175.0692539	39.40093114	112.8220685	105.4126715	49.72458254	54.35207569	124.5228284	119.2330223	179.3227685	311.0702383	185.4624442	194.0929332	70.35058705	99.22652295	110.3464741
P10643	activation components	C7	Complement component C7	5.13564591	4.486630231	0.830685441	4.797454228	3.419062875	5.510073404	4.724925159	0.807147284	3.295513977	1.747371034	0.756236491	3.469356856	6.45586514	19.77941295	19.17760074	7.178130086	6.621416463	1.885089839	0	0.815119675	1.546527399	1.757596064	0.948090634	0	0	0	1.409741641	2.342217201	2.7143525	1.781590765	1.803034243	0.879744995	0.788018623	0.91725259	0.830021035	0.904083319	0.776458224	5.048222771	9.250837936	2.525672795	5.53013757	5.329380581	4.461906509	2.23335197	2.205033843	4.203675203
P10909	regulators and receptors	CLU	Clusterin (Aging-associated gene 4 protein) (Apolipoprotein J) (Apo-J) (Complement cytolysis inhibitor) (CLI) (Complement-associated protein SP-40,40) (Ku70-binding protein 1) (NA1/NA2) (Sulfated glycoprotein 2) (SGP-2) (Testosterone-repressed prostate message 2) (TRPM-2) [Cleaved into: Clusterin beta chain (ApoJalpha) (Complement cytolysis inhibitor a chain); Clusterin alpha chain (ApoJbeta) (Co…	95.21646226	40.97355052	133.740356	119.13678	77.95463355	81.96234188	103.160866	128.3364182	154.8891569	183.4739586	129.31644	180.4065565	121.8544545	82.92138506	174.3418249	201.8849087	177.1228904	88.59922244	75.1877886	108.4109168	65.72741447	123.9105225	86.27624772	93.5447289	51.98791782	83.59504085	85.99424009	78.85464576	98.62147416	112.2402182	84.7426094	148.6769041	33.09678216	108.2358056	73.0418511	75.94299879	51.24624279	137.1433853	58.58864026	122.4951306	149.3137144	108.7193639	127.1643355	75.93396697	106.9441414	58.85145285
P11215	regulators and receptors	ITGAM	Integrin alpha-M (CD11 antigen-like family member B) (CR-3 alpha chain) (Cell surface glycoprotein MAC-1 subunit alpha) (Leukocyte adhesion receptor MO1) (Neutrophil adherence receptor) (CD antigen CD11b)	0.036153984	0.192271629	0	0	0	0	0	0	0	0	0	0	0	0.760746652	0	0	0	0	0	0	0	0	0	0	0	0	0	0	0	0	0	0	0	0	0	0	0	0	0	0	0	0	0	0	0	0
P11226	activation components	MBL2	Mannose-binding protein C (MBP-C) (Collectin-1) (MBP1) (Mannan-binding protein) (Mannose-binding lectin)	0.007901917	0.089697352	0	0	0	0	0	0	0	0	0	0	0	0	0	0	0	0	0	0	0	0	0	0	0	0	0	0	0	0	0	0	0	0	0	0	0	0	0	0	0	0	0	0	0	0
P13671	activation components	C6	Complement component C6	2.567857651	2.715838921	1.661370882	3.198302818	4.10287545	2.755036702	3.149950106	1.614294568	1.647756988	0.873685517	0	0.867339214	0.806983142	6.846719868	9.588800369	2.691798782	1.655354116	0	0	0	0	0	0	0	0.775939072	0	0	0.780739067	0	0	0	0	0	0	0	0.904083319	0	5.048222771	3.083612645	6.314181988	4.147603177	6.395256698	10.03928965	1.116675985	6.61510153	4.203675203
P13987	regulators and receptors	CD59	CD59 glycoprotein (1F5 antigen) (20 kDa homologous restriction factor) (HRF-20) (HRF20) (MAC-inhibitory protein) (MAC-IP) (MEM43 antigen) (Membrane attack complex inhibition factor) (MACIF) (Membrane inhibitor of reactive lysis) (MIRL) (Protectin) (CD antigen CD59)	0.379073706	0.698096679	0	0.799575705	0	0	0	0	0.823878494	2.621056551	2.268709474	0.867339214	1.613966285	0.760746652	2.615127373	1.794532522	1.655354116	0	0	0	0	0	0	0	0	0	0	0	0	0	0	0.879744995	0	0	0	0.904083319	0	0	0	1.262836398	0	0	0	0	0	0
P15529	regulators and receptors	CD46	Membrane cofactor protein (TLX) (Trophoblast leukocyte common antigen) (CD antigen CD46)	0.010679919	0.099098508	0.830685441	0	0	0	0	0	0	0	0	0	0	0	0	0	0	0	0	0	0	0	0	0	0	0	0	0	0	0	0	0	0	0	0	0	0	0	0	0	0	0	0	0	0	0
P17927	regulators and receptors	CR1	Complement receptor type 1 (C3b/C4b receptor) (CD antigen CD35)	0.022792006	0.17351461	0	0	0	0	0	0	0	0	0	0	0	0	0	0	0	0	0	0	0	0	0	0	0	0	0	0	0	0	0	0	0.788018623	0	0	0	0	0	0	0	0	0	0	0	0	0
P20023	regulators and receptors	CR2	Complement receptor type 2 (Cr2) (Complement C3d receptor) (Epstein-Barr virus receptor) (EBV receptor) (CD antigen CD21)	0.011981209	0.110686958	0	0	0	0	0	0	0	0	0	0	0	0	0	0	0	0	0	0	0	0	0	0	0	0	0	0	0	0	0	0	0	0	0	0	0	0	0	0	0	0	0	0	0	0
P20702	regulators and receptors	ITGAX	Integrin alpha-X (CD11 antigen-like family member C) (Leu M5) (Leukocyte adhesion glycoprotein p150,95 alpha chain) (Leukocyte adhesion receptor p150,95) (CD antigen CD11c)	0.305665941	0.679144011	0	0	0	0	0	0.807147284	0	0	0	0	0.806983142	0	0	0	0	0	0	0	0	1.757596064	0	0	0	0	0	0	0	0	0	0	0	0	0	0	0	0	1.027870882	0	0	0	0	0	0	0
P20851	regulators and receptors	C4BPB	C4b-binding protein beta chain	0.003969102	0.063753222	0	0	0	0	0	0	0	0	0	0	0	0	0	0	0	0	0	0	0	0	0	0	0	0	0	0	0	0	0	0	0	0	0	0	0	0	0	0	0	0	0	0	0	0
P21730	regulators and receptors	C5AR1	complement C5a receptor 1	0	0	0	0	0	0	0	0	0	0	0	0	0	0	0	0	0	0	0	0	0	0	0	0	0	0	0	0	0	0	0	0	0	0	0	0	0	0	0	0	0	0	0	0	0	0
P27918	activation components	CFP	Properdin (Complement factor P)	0.010483095	0.098081322	0	0	0	0	0	0	0	0	0.756236491	0	0	0	0	0	0	0	0	0	0	0	0	0.850406626	0	0	0	0	0	0	0	0	0	0	0	0	0	0	0	0	0	0	0	0	0	0
P36980	regulators and receptors	CFHR2	Complement factor H-related protein 2 (FHR-2) (DDESK59) (H factor-like 3) (H factor-like protein 2)	0.861939461	1.980856096	0.830685441	7.995757046	1.36762515	0	2.362462579	4.842883705	4.119392471	4.368427585	2.268709474	1.734678428	0	6.085973216	9.588800369	8.972662608	4.966062347	0	0	0	0	0	0	0	0	0	4.229224923	1.561478134	0	2.672386148	0	0	0	0	0	1.808166638	0	0	6.167225291	0	1.382534392	0	0	0	0	4.203675203
P48740	activation components	MASP1	Mannan-binding lectin serine protease 1 (EC 3.4.21.-) (Complement factor MASP-3) (Complement-activating component of Ra-reactive factor) (Mannose-binding lectin-associated serine protease 1) (MASP-1) (Mannose-binding protein-associated serine protease) (Ra-reactive factor serine protease p100) (RaRF) (Serine protease 5) [Cleaved into: Mannan-binding lectin serine protease 1 heavy chain; Mannan-bi…	0.007984465	0.090550867	0	0	0	0	0	0	0	0	0	0	0	0	0	0	0	0	0	0	0	0	0	0	0	0	0	0	0	0	0	0	0	0	0	0	0	0	0	0	0	0	0	0	0	0
Q02985	regulators and receptors	CFHR3	Complement factor H-related protein 3 (FHR-3) (DOWN16) (H factor-like protein 3)	0.003526009	0.056636086	0	0	0	0	0	0	0	0	0	0	0	0	0	0	0	0	0	0	0	0	0	0	0	0	0	0	0	0	0	0	0	0	0	0	0	0	0	0	0	0	0	0	0	0
Q03591	regulators and receptors	CFHR1	Complement factor H-related protein 1 (FHR-1) (H factor-like protein 1) (H-factor-like 1) (H36)	3.850724736	4.277003839	0	11.99363557	0	3.443795878	0	8.071472842	0	0	0	0	0	0	15.69076424	10.76719513	0	0	0	0	0	0	0	0	0	0	0	0	0	0	0	0	0	2.751757769	0	0	0	5.889593233	9.250837936	15.15403677	0	9.592885046	7.808336392	6.700055909	7.717618452	6.305512805
Q15485	activation components	FCN2	Ficolin-2 (37 kDa elastin-binding protein) (Collagen/fibrinogen domain-containing protein 2) (EBP-37) (Ficolin-B) (Ficolin-beta) (Hucolin) (L-ficolin) (Serum lectin p35)	0.004104122	0.065921959	0	0	0	0	0	0	0	0	0	0	0	0	0	0	0	0	0	0	0	0	0	0	0	0	0	0	0	0	0	0	0	0	0	0	0	0	0	0	0	0	0	0	0	0
Q16581	regulators and receptors	C3AR1	C3a anaphylatoxin chemotactic receptor (C3AR) (C3a-R)	0.017043122	0.123986211	0	0	0	0	0	0	0	0	0	0	0	0	0	0	0.827677058	0	0	0	0	0	0	0	0	0	0	0	0	0	0	0	0.788018623	0	0	0	0	0	0	0	0	0	0	0	0	0
Q7Z407	regulators and receptors	CSMD3	CUB and sushi domain-containing protein 3 (CUB and sushi multiple domains protein 3)	0.051941847	0.263611297	0	0	0	0	0	0	0	0	0	0	0	0	0	0	0.827677058	0	0	0	0	0	0	0	0	0	0	0	0	0	0	0	0	0	0	0	0	0	0	0	0	0	0	0	0	0
Q7Z408	regulators and receptors	CSMD2	CUB and sushi domain-containing protein 2 (CUB and sushi multiple domains protein 2)	0.077171201	0.302386136	0	0	0	0	0	0	0	0	0	0	0	0	0	0	0.827677058	0	0	0	0	0	0	0	0	0	0	0	0	0	0	0	0	0	0	0	0	0	0	0	0	0	0	0	0	0
Q92496	regulators and receptors	CFHR4	Complement factor H-related protein 4 (FHR-4)	0.003861278	0.062021308	0	0	0	0	0	0	0	0	0	0	0	0	0	0	0	0	0	0	0	0	0	0	0	0	0	0	0	0	0	0	0	0	0	0	0	0	0	0	0	0	0	0	0	0
Q96PZ7	regulators and receptors	CSMD1	CUB and sushi domain-containing protein 1 (CUB and sushi multiple domains protein 1)	0.048744825	0.247510374	0	0	0	0.688759176	0	0	0	0	0	0	0	0	0	0	0	0	0.864227455	0	0	0	1.896181269	0	0	0	0	0	0	0	0	0	0	0	0	0	0	0	0	0	0	0	0	0	0	0
Q9BWP8	activation components	COLEC11	Collectin-11 (Collectin kidney protein 1) (CL-K1)	0.004269764	0.068582563	0	0	0	0	0	0	0	0	0	0	0	0	0	0	0	0	0	0	0	0	0	0	0	0	0	0	0	0	0	0	0	0	0	0	0	0	0	0	0	0	0	0	0	0
Q9BXR6	regulators and receptors	CFHR5	Complement factor H-related protein 5 (FHR-5)	0.037724572	0.430760471	0	0	0	0	0	0	0	0	0	0	0	0	0	0	0	0	0	0	0	0	0	0	0	0	0	0	0	0	0	0	0	0	0	0	0	0	0	0	0	0	0	0	0	0
Q9NPY3	regulators and receptors	CD93	Complement component C1q receptor (C1q/MBL/SPA receptor) (C1qR) (C1qR(p)) (C1qRp) (CDw93) (Complement component 1 q subcomponent receptor 1) (Matrix-remodeling-associated protein 4) (CD antigen CD93)	0.023772826	0.183648475	0	0	0	0	0	0	0	0	0	0	0	0	0	0	0	0	0	0	0	0	0	0	0	0	0	0	0	0	0	0	0	0	0	0	0	0	0	0	0	0	0	0	0	0
Q9Y279	regulators and receptors	VSIG4	V-set and immunoglobulin domain-containing protein 4 (Protein Z39Ig)	0.008035302	0.091124948	0	0	0	0	0	0	0	0	0	0	0	0	0	0	0	0	0	0	0	0	0	0	0	0	0	0	0	0	0	0	0	0	0	0	0	0	0	0	0	0	0	0	0	0
Q9Y6Z7	activation components	COLEC10	collectin subfamily member 10	0	0	0	0	0	0	0	0	0	0	0	0	0	0	0	0	0	0	0	0	0	0	0	0	0	0	0	0	0	0	0	0	0	0	0	0	0	0	0	0	0	0	0	0	0	0
[truncated: 214 more columns]
